# Supplementary material for: Global Spread and Molecular Characterization of CTX-M-Producing Salmonella Typhimurium Isolates
Source: Antibiotics (Basel). 2021 Nov 19;10(11):1417. doi: 10.3390/antibiotics10111417 (PMC8614702; doi:10.3390/antibiotics10111417)
Supplement: Supplementary file 1 [file antibiotics-10-01417-s001.zip]

Archive with 1 entries (1 files):
- antibiotics-1433786-supplementary.pdf
